# Supplementary material for: Clarifying the Configuration of Pandamine by an Extensive Spectroscopic Reinvestigation of the Authentic 1964 Sample
Source: Metabolites. 2023 Mar 24;13(4):470. doi: 10.3390/metabo13040470 (PMC10147048; doi:10.3390/metabo13040470)
Supplement: Supplementary file 1 [file metabolites-13-00470-s001.zip]

Archive with 1 entries (1 files):
- metabolites-2259071-supplementary.pdf
